# Supplementary material for: The Spatial Pattern and Interactions of Woody Plants on the Temperate Savanna of Inner Mongolia, China: The Effects of Alternating Seasonal Grazing-Mowing Regimes
Source: PLoS One. 2015 Jul 21;10(7):e0133277. doi: 10.1371/journal.pone.0133277 (PMC4510874; doi:10.1371/journal.pone.0133277)
Supplement: S1 Fig — (XLSX) [file pone.0133277.s001.xlsx]

## Sheet: plot1 old
0.5	2.6952	0	5.2582
1.5	1.5371	0	4.5584
2.5	0.9971	0	3.8278
3.5	1.4461	0	3.4649
4.5	0.5731	0	2.8046
5.5	0.4776	0	2.5768
6.5	0.4107	0	2.5522
7.5	0.3608	0	2.35
8.5	0	0	2.1865
9.5	0	0	2.4375
10.5	0.5287	0.2437	2.211
11.5	0.4869	0.2272	2.0388
12.5	0.6777	0.2154	2.0196
13.5	0.8444	0.2088	2.255
14.5	0.7959	0.2089	2.1208
15.5	0.3772	0.2019	1.9603
16.5	0.5382	0.2034	1.9325
17.5	0.3429	0.3236	1.7672
18.5	0.6579	0.3213	1.7952
19.5	1.1055	0.3271	1.776
20.5	1.5197	0.3157	1.747
21.5	1.7588	0.3069	1.8068
22.5	1.8414	0.3164	1.7581
23.5	1.6452	0.317	1.6895
24.5	1.4629	0.2729	1.6099
25.5	1.1657	0.2611	1.6469
26.5	0.7601	0.2594	1.5026
27.5	0.6224	0.2717	1.6166
28.5	0.4913	0.2817	1.6225
29.5	0.4862	0.2801	1.6191
30.5	0.4811	0.3836	1.6137
31.5	0.8321	0.4064	1.6551
32.5	0.9377	0.4004	1.5644
33.5	1.1539	0.3082	1.684
34.5	1.2481	0.4331	1.6631
35.5	1.3415	0.428	1.8236
36.5	1.213	0.3248	1.7859
37.5	1.3102	0.3219	1.7891
38.5	1.085	0.3506	1.6819
39.5	0.7569	0.4102	1.73
40.5	0.8634	0.4097	1.7918
41.5	0.647	0.4192	1.5835
42.5	0.4306	0.2341	1.5496
43.5	0.4299	0.3488	1.6193
44.5	0.7511	0.3528	1.6459
45.5	0.7495	0.3424	1.5797
46.5	0.8552	0.374	1.6649
47.5	0.8548	0.3736	1.6763
48.5	0.9604	0.4623	1.6731
49.5	0.8001	0.436	1.8133
50.5	0.533	0.3273	1.8104

## Sheet: plot1 medium
0.5	6.3975	0	4.1878
1.5	3.6431	0	3.5822
2.5	3.1436	0	3.0217
3.5	1.1384	0	2.2912
4.5	0.4486	0	2.574
5.5	0.744	0	2.2868
6.5	0.6372	0	2.1812
7.5	0.279	0.2664	2.1154
8.5	0.7474	0.2286	1.9236
9.5	0.9022	0.2199	1.8295
10.5	1.4433	0.2049	1.9499
11.5	1.5275	0.3713	1.8064
12.5	1.43	0.3246	1.9153
13.5	1.3456	0.3098	1.8758
14.5	1.2745	0.3088	1.8979
15.5	0.7599	0.3185	1.8123
16.5	0.5817	0.4069	1.8395
17.5	0.8367	0.3951	1.8341
18.5	0.5366	0.3788	1.7582
19.5	1.2927	0.379	1.7449
20.5	1.2468	0.2521	1.6981
21.5	1.5643	0.3498	1.7812
22.5	1.6272	0.3948	1.6734
23.5	1.799	0.4751	1.6402
24.5	1.2011	0.4357	1.5814
25.5	1.1707	0.3401	1.5675
26.5	1.3554	0.4423	1.5723
27.5	1.2313	0.4315	1.7076
28.5	1.0147	0.3964	1.7081
29.5	1.0066	0.4763	1.7499
30.5	1.2007	0.5081	1.6404
31.5	0.796	0.5073	1.5735
32.5	0.7914	0.449	1.5775
33.5	1.0798	0.4211	1.5155
34.5	1.3608	0.3509	1.4668
35.5	1.156	0.4112	1.5551
36.5	1.1475	0.4262	1.5317
37.5	0.9519	0.483	1.5514
38.5	1.1404	0.4747	1.6204
39.5	1.0454	0.4086	1.5681
40.5	0.9489	0.4407	1.5666
41.5	1.0417	0.4821	1.5645
42.5	1.2262	0.4618	1.5825
43.5	0.9376	0.5257	1.5066
44.5	0.9319	0.4279	1.4709
45.5	1.2051	0.4431	1.527
46.5	1.1975	0.42	1.5731
47.5	1.0064	0.3745	1.5796
48.5	1.1814	0.3457	1.6023
49.5	1.0191	0.3398	1.6492
50.5	0.9025	0.2916	1.7081

## Sheet: plot1 seedlings
0.5	4.8106	0.2583	2.0906
1.5	3.8174	0.2975	1.9048
2.5	2.4721	0.4719	1.6691
3.5	1.5733	0.487	1.5686
4.5	1.1267	0.5413	1.6156
5.5	0.933	0.6034	1.5956
6.5	0.7207	0.6101	1.3952
7.5	0.7392	0.6347	1.3562
8.5	0.7882	0.6464	1.3206
9.5	0.6875	0.7066	1.3236
10.5	0.7627	0.7107	1.2657
11.5	0.8758	0.7078	1.2943
12.5	0.9743	0.7277	1.2632
13.5	1.0395	0.7165	1.2656
14.5	1.118	0.7521	1.2661
15.5	1.1332	0.7626	1.2567
16.5	1.0231	0.7344	1.2796
17.5	1.0117	0.7668	1.2607
18.5	1.0201	0.7468	1.274
19.5	0.9973	0.7411	1.2512
20.5	0.8859	0.7317	1.2671
21.5	0.9153	0.7052	1.2514
22.5	0.9138	0.7197	1.2559
23.5	0.9265	0.7102	1.2468
24.5	0.9257	0.7807	1.2133
25.5	0.8603	0.7627	1.237
26.5	0.8635	0.7522	1.2115
27.5	0.8311	0.7574	1.2125
28.5	0.741	0.746	1.2166
29.5	0.7154	0.7653	1.2029
30.5	0.727	0.7681	1.2058
31.5	0.6808	0.7909	1.2287
32.5	0.7846	0.7861	1.2175
33.5	0.93	0.7909	1.2213
34.5	1.005	0.7476	1.1904
35.5	1.1223	0.7843	1.2093
36.5	1.217	0.77	1.2312
37.5	1.2356	0.796	1.206
38.5	1.2031	0.795	1.229
39.5	1.2364	0.8012	1.1953
40.5	1.1873	0.8206	1.1992
41.5	1.1819	0.7757	1.1528
42.5	1.1468	0.7681	1.1665
43.5	1.1134	0.7862	1.1839
44.5	1.0186	0.7749	1.2033
45.5	0.9967	0.7971	1.1964
46.5	1.0258	0.7935	1.1721
47.5	0.8816	0.7699	1.175
48.5	0.8712	0.7641	1.1741
49.5	0.8583	0.7274	1.2135
50.5	0.9055	0.688	1.2314

## Sheet: plot2 old
0.5	3.2597	0.8149	3.2777
1.5	2.3542	1.0991	2.7485
2.5	1.8513	0.9953	2.6668
3.5	1.1716	1.1296	2.2591
4.5	1.1007	0.8834	2.2283
5.5	1.109	0.9859	1.7582
6.5	1.0744	0.975	1.6708
7.5	0.9395	0.7759	1.6226
8.5	1.0045	0.7957	1.8383
9.5	0.9995	0.9069	1.6378
10.5	0.9966	0.8907	1.5378
11.5	0.9979	0.7461	1.7009
12.5	0.8604	0.9394	1.4146
13.5	0.9457	0.8568	1.548
14.5	1.2148	0.8537	1.3498
15.5	1.2555	0.7667	1.3746
16.5	1.2769	0.792	1.4958
17.5	1.0419	0.8385	1.3973
18.5	1.2047	0.8261	1.3918
19.5	1.1335	0.7763	1.178
20.5	1.186	0.7868	1.2164
21.5	1.0383	0.7613	1.2565
22.5	1.0737	0.796	1.211
23.5	0.9044	0.6795	1.2663
24.5	0.9116	0.8254	1.3018
25.5	0.8336	0.7622	1.1574
26.5	0.7753	0.766	1.1408
27.5	0.8797	0.7874	1.2356
28.5	0.8801	0.7321	1.2934
29.5	0.9784	0.6417	1.4303
30.5	0.9638	0.6318	1.3579
31.5	1.102	0.7217	1.1858
32.5	1.0507	0.7968	1.1418
33.5	1.0003	0.7059	1.2064
34.5	1.1352	0.7011	1.1983
35.5	1.1503	0.5425	1.2183
36.5	1.1397	0.6215	1.2219
37.5	0.9239	0.6174	1.2117
38.5	0.8138	0.6816	1.1289
39.5	0.782	0.7036	1.114
40.5	0.727	0.7497	1.2448
41.5	0.8854	0.6608	1.3141
42.5	0.7074	0.5974	1.1353
43.5	0.7415	0.7049	1.1518
44.5	0.6029	0.6299	1.1606
45.5	0.7736	0.6809	1.1304
46.5	0.846	0.7009	1.0641
47.5	0.9814	0.7833	1.0751
48.5	0.9933	0.7145	1.1963
49.5	0.9922	0.6713	1.1122
50.5	0.9909	0.6766	1.1658

## Sheet: plot2medium
0.5	5.1268	0.6773	3.6041
1.5	3.7666	1.0931	3.3684
2.5	2.5614	1.3244	3.0493
3.5	2.2598	1.3377	3.0892
4.5	2.0941	1.233	2.9198
5.5	2.4024	1.2842	2.818
6.5	1.9953	1.2792	2.5881
7.5	1.7619	1.2429	2.4994
8.5	1.5492	1.2769	2.4258
9.5	1.5799	1.2046	2.3787
10.5	1.3567	1.1943	2.1895
11.5	1.3653	1.1549	2.1351
12.5	1.5304	1.1695	2.0418
13.5	1.6042	1.1331	1.9626
14.5	1.3203	1.0421	1.828
15.5	1.1122	1.0348	1.7538
16.5	1.103	0.9882	1.6718
17.5	1.2367	0.9338	1.555
18.5	1.2492	0.9356	1.4831
19.5	1.273	0.9434	1.4108
20.5	1.2251	0.8945	1.3692
21.5	1.0602	0.8696	1.3084
22.5	0.8881	0.843	1.2661
23.5	0.8593	0.7829	1.2368
24.5	0.8831	0.7462	1.2504
25.5	0.9473	0.7862	1.1999
26.5	0.8455	0.7661	1.1722
27.5	0.9247	0.7364	1.1392
28.5	0.8963	0.7117	1.12
29.5	0.8997	0.6857	1.102
30.5	0.8303	0.6888	1.1314
31.5	0.9112	0.6744	1.1149
32.5	0.8669	0.6476	1.1483
33.5	0.794	0.6857	1.1537
34.5	0.6784	0.6594	1.1279
35.5	0.8758	0.6734	1.1047
36.5	0.9911	0.6832	1.0888
37.5	1.145	0.6596	1.0823
38.5	1.0633	0.6963	1.1056
39.5	0.9172	0.691	1.0827
40.5	0.7756	0.718	1.105
41.5	0.7777	0.699	1.1117
42.5	0.959	0.7097	1.1305
43.5	0.9872	0.6938	1.1361
44.5	0.9559	0.7214	1.1599
45.5	0.8608	0.7346	1.2028
46.5	0.8932	0.7447	1.1985
47.5	0.9921	0.7778	1.1811
48.5	1.1044	0.7412	1.1711
49.5	1.202	0.7818	1.1726
50.5	1.2045	0.786	1.2185

## Sheet: plot2seedlings
0.5	17.4257	0	2.3918
1.5	5.8006	0.3484	1.9558
2.5	4.0954	0.5616	1.4689
3.5	4.3467	0.5684	1.4354
4.5	2.0224	0.5557	1.4049
5.5	2.4589	0.6286	1.3011
6.5	2.5516	0.6551	1.3301
7.5	2.3458	0.7467	1.3707
8.5	2.4427	0.7192	1.3087
9.5	1.6446	0.7342	1.2977
10.5	2.0258	0.7271	1.2691
11.5	2.2368	0.6521	1.2589
12.5	1.9155	0.7263	1.2602
13.5	2.1598	0.7199	1.2916
14.5	1.8443	0.7409	1.2287
15.5	1.6132	0.765	1.2821
16.5	1.2757	0.7823	1.2075
17.5	1.4065	0.7689	1.2246
18.5	1.3057	0.7926	1.2037
19.5	1.1284	0.7797	1.24
20.5	1.1904	0.7589	1.2282
21.5	1.1236	0.7976	1.2431
22.5	1.1993	0.8048	1.2225
23.5	1.1343	0.8079	1.208
24.5	0.9988	0.7888	1.2271
25.5	0.8117	0.7784	1.2001
26.5	0.85	0.7927	1.2046
27.5	0.9458	0.7992	1.1928
28.5	1.0699	0.8073	1.186
29.5	0.9643	0.7734	1.177
30.5	0.8451	0.7891	1.1862
31.5	0.8109	0.799	1.2014
32.5	0.7863	0.784	1.1768
33.5	0.9683	0.7942	1.15
34.5	1.0936	0.7926	1.1763
35.5	1.2051	0.8179	1.1939
36.5	0.9133	0.793	1.1783
37.5	1.1122	0.8191	1.1412
38.5	0.8176	0.8155	1.1464
39.5	0.8935	0.8247	1.1603
40.5	1.0102	0.7607	1.2096
41.5	0.7335	0.8109	1.1489
42.5	0.8204	0.8125	1.1723
43.5	0.7408	0.8353	1.151
44.5	0.5891	0.8226	1.1606
45.5	0.8464	0.8071	1.1715
46.5	0.752	0.8269	1.1727
47.5	0.9972	0.8113	1.1603
48.5	0.7079	0.8345	1.1546
49.5	0.6605	0.8365	1.1739
50.5	0.831	0.8114	1.175

## Sheet: plot3 old
0.5	3.6892	0	5.153
1.5	3.9618	0.9815	4.0282
2.5	2.9841	1.1778	3.7804
3.5	2.5669	1.1726	3.6054
4.5	1.8908	1.1298	3.305
5.5	1.7353	1.1421	3.055
6.5	1.707	1.2163	2.8215
7.5	1.6239	1.2309	2.8568
8.5	1.7465	1.2284	2.6749
9.5	1.7969	1.1662	2.5739
10.5	1.8437	1.0222	2.3396
11.5	1.7962	1.0038	2.3467
12.5	1.5022	0.96	2.2522
13.5	1.1285	0.9327	2.2407
14.5	0.8739	0.7754	2.1374
15.5	0.7196	0.8509	1.952
16.5	1.0613	0.8169	1.9192
17.5	1.1459	0.7702	1.775
18.5	1.226	0.8037	1.8035
19.5	1.1214	0.6899	1.6808
20.5	1.2036	0.667	1.5532
21.5	1.1691	0.6244	1.5562
22.5	1.1363	0.6072	1.5467
23.5	1.0511	0.7191	1.523
24.5	1.1037	0.7484	1.6062
25.5	1.0543	0.6911	1.6181
26.5	1.1346	0.6944	1.5648
27.5	1.4346	0.6859	1.4994
28.5	1.4077	0.7204	1.4628
29.5	1.3341	0.7136	1.4883
30.5	0.9838	0.7117	1.4855
31.5	0.9908	0.7323	1.4745
32.5	0.8855	0.7325	1.4706
33.5	1.0093	0.7086	1.4661
34.5	0.9773	0.7325	1.5119
35.5	1.2334	0.7315	1.4692
36.5	1.2003	0.7484	1.5105
37.5	1.2969	0.7043	1.4649
38.5	0.9847	0.7301	1.5002
39.5	0.9987	0.7403	1.4788
40.5	0.9294	0.7311	1.4639
41.5	1.0542	0.7614	1.4121
42.5	1.0954	0.6364	1.3588
43.5	1.054	0.6378	1.3356
44.5	1.0745	0.6231	1.3067
45.5	1.0953	0.6426	1.2891
46.5	1.1175	0.6147	1.3012
47.5	1.0995	0.6315	1.3629
48.5	0.9558	0.6408	1.2762
49.5	0.853	0.6503	1.2846
50.5	0.7373	0.5949	1.3379

## Sheet: plot3 medium
0.5	5.627	1.0524	5.5893
1.5	5.8006	1.8659	4.813
2.5	5.1051	2.0643	4.4817
3.5	3.6615	2.1921	4.2392
4.5	3.2834	2.0537	4.0789
5.5	3.0868	1.8915	4.1263
6.5	3.1044	1.9589	3.9435
7.5	2.833	1.9804	3.7436
8.5	2.544	1.9727	3.4966
9.5	2.3685	2.0503	3.3156
10.5	2.068	1.9445	3.187
11.5	2.2785	1.888	2.9982
12.5	2.3446	1.8159	2.9681
13.5	2.4274	1.715	2.8362
14.5	2.3269	1.5949	2.7527
15.5	2.1444	1.6042	2.6655
16.5	1.9053	1.5103	2.504
17.5	1.6617	1.4417	2.4404
18.5	1.6212	1.352	2.2936
19.5	1.6567	1.3045	2.2752
20.5	1.6585	1.3099	2.2591
21.5	1.5765	1.2516	2.1424
22.5	1.3808	1.2404	2.0311
23.5	1.3666	1.1725	1.9873
24.5	1.3562	1.1106	2.0037
25.5	1.5459	1.0883	1.9365
26.5	1.4669	1.1654	1.9006
27.5	1.4265	1.0961	1.8661
28.5	1.4112	1.0367	1.849
29.5	1.4858	1.042	1.802
30.5	1.6376	1.0767	1.8152
31.5	1.5027	1.0503	1.7312
32.5	1.3881	1.0552	1.7068
33.5	1.1517	1.0025	1.6707
34.5	1.1655	0.937	1.6696
35.5	1.2414	0.9641	1.655
36.5	1.3481	0.9634	1.6106
37.5	1.4977	0.9685	1.5787
38.5	1.5158	0.9796	1.549
39.5	1.5861	0.9375	1.5232
40.5	1.4478	0.9387	1.4936
41.5	1.3198	0.9202	1.4356
42.5	1.1001	0.9167	1.4242
43.5	1.0054	0.8898	1.406
44.5	0.9927	0.8473	1.3784
45.5	0.9913	0.826	1.353
46.5	1.0634	0.8305	1.3694
47.5	1.0954	0.7656	1.3945
48.5	1.0751	0.7676	1.4041
49.5	1.0853	0.705	1.3034
50.5	1.0544	0.6646	1.2895

## Sheet: plot3seedlings
0.5	4.254	1.2599	1.9509
1.5	3.2958	1.3307	1.7949
2.5	2.5213	1.3441	1.7135
3.5	2.1926	1.3393	1.6491
4.5	1.8907	1.3157	1.5986
5.5	1.6307	1.3143	1.5801
6.5	1.5789	1.2715	1.5112
7.5	1.2922	1.2441	1.4764
8.5	1.1984	1.2226	1.441
9.5	1.1043	1.1832	1.3713
10.5	1.1322	1.1441	1.3431
11.5	1.0458	1.1147	1.2785
12.5	1.0822	1.0985	1.2313
13.5	1.0532	1.0535	1.1891
14.5	1.0548	1.0123	1.1488
15.5	0.9447	0.9721	1.1062
16.5	1.0012	0.947	1.0829
17.5	0.9457	0.917	1.0338
18.5	0.8844	0.8859	1.0072
19.5	0.8638	0.8633	0.9852
20.5	0.8899	0.8511	0.97
21.5	0.8203	0.8309	0.95
22.5	0.7831	0.82	0.934
23.5	0.7984	0.807	0.9231
24.5	0.8241	0.8012	0.928
25.5	0.8004	0.7803	0.9119
26.5	0.8353	0.7888	0.8962
27.5	0.8022	0.7838	0.9092
28.5	0.8243	0.7745	0.8912
29.5	0.8145	0.7861	0.9024
30.5	0.7802	0.7846	0.9052
31.5	0.7567	0.7876	0.8973
32.5	0.7644	0.7847	0.9048
33.5	0.7538	0.7987	0.9088
34.5	0.8034	0.8113	0.9103
35.5	0.8657	0.8141	0.932
36.5	0.8708	0.8245	0.9243
37.5	0.8298	0.8338	0.9364
38.5	0.9014	0.8492	0.9461
39.5	0.9211	0.8646	0.9632
40.5	0.9094	0.864	0.9724
41.5	0.9879	0.8771	0.9829
42.5	0.9346	0.8872	0.9934
43.5	0.9942	0.8976	1.0029
44.5	0.9699	0.9073	1.0148
45.5	0.9784	0.918	1.0259
46.5	0.9858	0.9256	1.0291
47.5	0.9577	0.9377	1.0374
48.5	0.9828	0.9371	1.0458
49.5	0.9878	0.9567	1.0522
50.5	1.0068	0.9617	1.048
