# Supplementary material for: The Spatial Pattern and Interactions of Woody Plants on the Temperate Savanna of Inner Mongolia, China: The Effects of Alternating Seasonal Grazing-Mowing Regimes
Source: PLoS One. 2015 Jul 21;10(7):e0133277. doi: 10.1371/journal.pone.0133277 (PMC4510874; doi:10.1371/journal.pone.0133277)
Supplement: S2 Fig — (XLSX) [file pone.0133277.s002.xlsx]

## Sheet: plot1 xerophytic
0.5	10.3737	1.7147	3.2579
1.5	7.3417	1.6616	2.7921
2.5	3.9238	1.7325	2.8023
3.5	3.5596	1.8619	2.6156
4.5	3.3726	1.5834	2.6575
5.5	2.8411	1.7119	2.4688
6.5	2.3313	1.4732	2.3647
7.5	1.7911	1.5932	2.0849
8.5	1.6752	1.5972	2.2161
9.5	1.3773	1.5598	2.0704
10.5	1.2559	1.3904	1.8893
11.5	1.179	1.3614	1.8731
12.5	1.0653	1.3525	1.875
13.5	1.2417	1.2902	1.7132
14.5	1.0545	1.189	1.6508
15.5	1.1026	1.1697	1.5557
16.5	1.0387	1.1397	1.4976
17.5	1.1784	1.1178	1.4248
18.5	1.2962	1.1279	1.4109
19.5	1.232	1.0541	1.3931
20.5	1.2827	1.0597	1.4615
21.5	1.2781	1.027	1.2917
22.5	1.2709	0.9961	1.3166
23.5	1.3498	1.0149	1.2778
24.5	1.2413	0.984	1.2585
25.5	1.0674	1.037	1.2083
26.5	1.133	0.8873	1.2351
27.5	1.1086	0.9772	1.2664
28.5	1.0175	0.9727	1.2544
29.5	1.0131	0.9222	1.2533
30.5	1.1812	0.8598	1.1801
31.5	1.0754	0.8535	1.1302
32.5	1.0152	0.923	1.1907
33.5	0.9041	0.8666	1.1692
34.5	0.9617	0.8203	1.1023
35.5	0.9622	0.8971	1.0662
36.5	0.9776	0.8506	1.0708
37.5	0.8914	0.8772	1.093
38.5	0.9194	0.8503	1.085
39.5	0.9366	0.8165	1.0267
40.5	0.9426	0.82	1.0317
41.5	0.9272	0.8528	1.0293
42.5	0.9346	0.85	1.0342
43.5	0.9112	0.8174	0.9909
44.5	0.9555	0.8538	1.0023
45.5	0.8824	0.8286	0.9974
46.5	0.9249	0.8262	1.0176
47.5	0.9089	0.7949	1.0329
48.5	0.9272	0.829	1.0278
49.5	0.941	0.843	0.9893
50.5	0.9592	0.7996	1.0128

## Sheet: plot2 xerophytic
0.5	6.8721	2.495	4.27
1.5	6.3744	2.6012	4.0168
2.5	5.711	2.6898	3.8643
3.5	5.1837	2.6262	3.7965
4.5	4.5633	2.6517	3.7279
5.5	4.0855	2.5445	3.6353
6.5	3.4676	2.4587	3.4646
7.5	3.1389	2.3961	3.3169
8.5	2.9163	2.3105	3.2395
9.5	2.685	2.2767	3.1349
10.5	2.5032	2.2221	2.9941
11.5	2.3529	2.1099	2.8788
12.5	2.2284	2.051	2.7531
13.5	2.102	1.9449	2.6236
14.5	1.9709	1.8825	2.515
15.5	1.8863	1.8077	2.4096
16.5	1.8335	1.6909	2.2761
17.5	1.7458	1.5983	2.1334
18.5	1.6452	1.5347	2.0551
19.5	1.5438	1.4644	1.9529
20.5	1.4615	1.3748	1.9028
21.5	1.4651	1.3215	1.7922
22.5	1.3859	1.2804	1.7343
23.5	1.3214	1.2339	1.6838
24.5	1.2718	1.2032	1.6342
25.5	1.2254	1.1504	1.569
26.5	1.2562	1.1244	1.5124
27.5	1.1976	1.1093	1.4716
28.5	1.1691	1.0797	1.4471
29.5	1.1439	1.0605	1.4088
30.5	1.164	1.0413	1.3577
31.5	1.2047	1.0143	1.3328
32.5	1.1354	1.0027	1.3284
33.5	1.072	0.9988	1.3155
34.5	1.0138	0.9829	1.3006
35.5	1.028	0.9745	1.2536
36.5	1.0306	0.9485	1.2337
37.5	1.0491	0.9491	1.2149
38.5	1.0324	0.9357	1.2047
39.5	1.0456	0.9372	1.179
40.5	1.0374	0.9349	1.197
41.5	1.0507	0.9159	1.1948
42.5	1.0517	0.904	1.1946
43.5	1.064	0.9037	1.1861
44.5	1.0946	0.8601	1.1761
45.5	1.1184	0.8592	1.1625
46.5	1.1261	0.8295	1.1549
47.5	1.096	0.8302	1.1452
48.5	1.0582	0.826	1.1271
49.5	1.0078	0.8006	1.1106
50.5	0.9832	0.7822	1.1159

## Sheet: plot2 mesophytic
0.5	4.7517	0	3.0755
1.5	5.7294	0	2.0869
2.5	5.8803	0.208	2.1132
3.5	5.3705	0.3029	1.8538
4.5	4.6161	0.3682	1.7202
5.5	3.7336	0.4075	1.6759
6.5	3.821	0.4945	1.5928
7.5	3.7407	0.521	1.7559
8.5	3.76	0.5422	1.4589
9.5	3.7309	0.5344	1.4953
10.5	3.4828	0.5391	1.4783
11.5	3.2249	0.618	1.4412
12.5	2.853	0.5689	1.4419
13.5	2.5777	0.581	1.3909
14.5	2.7753	0.5739	1.3679
15.5	3.0432	0.6462	1.3996
16.5	3.1304	0.6749	1.4111
17.5	2.6913	0.6689	1.444
18.5	2.2592	0.6706	1.3559
19.5	2.1153	0.6612	1.3214
20.5	1.9851	0.6839	1.3935
21.5	1.9608	0.6618	1.3696
22.5	2.1303	0.6935	1.3711
23.5	2.5716	0.7065	1.3915
24.5	2.409	0.66	1.3341
25.5	2.284	0.6953	1.3408
26.5	1.9658	0.6959	1.2885
27.5	2.0631	0.6822	1.3717
28.5	1.6622	0.6625	1.3933
29.5	1.4424	0.6722	1.3924
30.5	1.0997	0.7133	1.3551
31.5	1.1928	0.6669	1.3346
32.5	1.2594	0.6584	1.3302
33.5	1.3513	0.6555	1.3923
34.5	1.2875	0.6909	1.315
35.5	1.2767	0.7091	1.303
36.5	1.3441	0.7336	1.3212
37.5	1.2857	0.686	1.3204
38.5	1.2298	0.6966	1.2925
39.5	1.0226	0.652	1.2901
40.5	0.8662	0.6884	1.2891
41.5	0.6136	0.7059	1.2956
42.5	0.5365	0.7148	1.2983
43.5	0.656	0.6772	1.2759
44.5	0.7031	0.646	1.2516
45.5	0.7017	0.6654	1.2619
46.5	0.5065	0.6635	1.2645
47.5	0.5523	0.711	1.2817
48.5	0.4782	0.6969	1.2953
49.5	0.5238	0.6605	1.2537
50.5	0.4278	0.5953	1.3497

## Sheet: plot3 mesophytic
0.5	15.5979	0	3.825
1.5	12.3031	0	1.7448
2.5	7.5842	0	3.0539
3.5	5.6307	0	2.9231
4.5	3.2757	0	3.1466
5.5	5.5973	0	3.1329
6.5	6.8445	0	3.6255
7.5	6.9266	0.3562	1.6101
8.5	4.6607	0	1.3548
9.5	1.7632	0.2828	1.5427
10.5	0.9804	0	1.843
11.5	1.2251	0	2.5404
12.5	3.4721	0.4679	2.7034
13.5	3.2731	0.4391	2.5403
14.5	3.3553	0	1.6948
15.5	2.9562	0.3904	1.6708
16.5	3.0804	0.3705	1.7581
17.5	3.2146	0.3734	1.5887
18.5	2.453	0.3538	2.0438
19.5	2.8172	0.1756	1.9836
20.5	2.5203	0	1.5932
21.5	2.642	0.3132	1.6643
22.5	2.5565	0.4276	1.5057
23.5	2.2973	0.4164	1.6065
24.5	1.6836	0.528	1.8194
25.5	1.0992	0.4338	1.413
26.5	1.2519	0.3355	1.6203
27.5	1.0489	0.3267	1.596
28.5	1.3685	0.3753	1.9027
29.5	0.6724	0.4121	1.7425
30.5	0.8263	0.403	1.5833
31.5	0.8132	0.4019	1.6325
32.5	1.6012	0.2396	2.1323
33.5	1.5766	0.5288	1.477
34.5	1.5528	0.506	1.3938
35.5	1.2242	0.5036	1.6816
36.5	1.509	0.566	1.6409
37.5	1.1913	0.5315	1.4246
38.5	1.1767	0.5251	1.4592
39.5	1.0172	0.6023	1.5752
40.5	1.1482	0.6759	1.6665
41.5	1.131	0.3767	1.6015
42.5	0.9793	0.3557	1.8867
43.5	1.1095	0.476	1.8751
44.5	0.9669	0.477	1.7559
45.5	0.689	0.5239	1.4543
46.5	0.413	0.3668	1.5109
47.5	0.5489	0.2433	1.342
48.5	0.6811	0.3631	1.8353
49.5	0.5403	0.4858	1.5231
50.5	0.2018	0.3636	1.8045
