# Supplementary material for: The Spatial Pattern and Interactions of Woody Plants on the Temperate Savanna of Inner Mongolia, China: The Effects of Alternating Seasonal Grazing-Mowing Regimes
Source: PLoS One. 2015 Jul 21;10(7):e0133277. doi: 10.1371/journal.pone.0133277 (PMC4510874; doi:10.1371/journal.pone.0133277)
Supplement: S3 Fig — (XLSX) [file pone.0133277.s003.xlsx]

## Sheet: plot1 old -medium
0.5	6.4306	0	4.287
1.5	3.6675	0	3.0563
2.5	2.7756	0	3.1721
3.5	1.1501	0	2.5878
4.5	0.6837	0.4558	2.0512
5.5	0.5698	0.3798	1.7093
6.5	0.9798	0.3266	1.7964
7.5	1.0042	0.4304	1.5781
8.5	0.768	0.384	1.9199
9.5	0.6922	0.1154	1.7304
10.5	0.841	0.2103	1.577
11.5	0.7745	0.3873	1.4523
12.5	0.9881	0.3593	1.4372
13.5	1.0913	0.5037	1.511
14.5	1.1077	0.7121	1.5825
15.5	0.975	0.525	1.575
16.5	1.2127	0.3567	1.4981
17.5	1.091	0.4773	1.6364
18.5	1.0465	0.5887	1.4389
19.5	1.0048	0.4396	1.3816
20.5	1.1482	0.5439	1.4503
21.5	0.7577	0.5828	1.2823
22.5	0.8449	0.5633	1.3519
23.5	0.8178	0.4361	1.363
24.5	0.899	0.6346	1.375
25.5	0.6696	0.5666	1.3906
26.5	1.0075	0.5541	1.3098
27.5	0.8415	0.5445	1.3861
28.5	1.0746	0.4396	1.4165
29.5	0.9184	0.435	1.4018
30.5	1.0522	0.4304	1.3392
31.5	0.8982	0.2836	1.1345
32.5	0.9789	0.5127	1.3518
33.5	0.9177	0.5506	1.4684
34.5	1.2183	0.4963	1.5341
35.5	1.3781	0.5779	1.467
36.5	1.1839	0.5262	1.5347
37.5	1.0855	0.6513	1.4762
38.5	0.9924	0.6041	1.3376
39.5	0.817	0.688	1.6769
40.5	0.6008	0.6438	1.6309
41.5	0.8147	0.5575	1.6724
42.5	0.7705	0.4281	1.5838
43.5	0.7692	0.3846	1.453
44.5	0.896	0.4693	1.3227
45.5	0.9793	0.3406	1.4477
46.5	0.8927	0.4676	1.4028
47.5	0.9772	0.5524	1.4021
48.5	0.8911	0.5516	1.4427
49.5	0.7424	0.5833	1.4847
50.5	0.7065	0.4239	1.5544

## Sheet: plot1 medium-seedling
0.5	11.4274	0	3.8091
1.5	6.5364	0	2.7521
2.5	3.1436	0	2.3053
3.5	0.6084	0.1521	1.5209
4.5	0.3607	0.3607	1.6833
5.5	0.798	0.4988	1.4963
6.5	0.856	0.2568	1.7977
7.5	0.7498	0.4499	1.7246
8.5	0.3339	0.4674	1.5358
9.5	0.3628	0.4838	1.5722
10.5	0.4985	0.4431	1.4956
11.5	0.6657	0.4609	1.485
12.5	1.0039	0.5736	1.3385
13.5	1.4884	0.5863	1.2629
14.5	1.5862	0.5573	1.4576
15.5	1.3471	0.5307	1.5512
16.5	0.8581	0.6241	1.2482
17.5	1.0116	0.4121	1.2738
18.5	1.0825	0.3608	1.3351
19.5	1.4263	0.5218	1.4958
20.5	1.4752	0.3017	1.5758
21.5	1.3592	0.4207	1.6828
22.5	1	0.5938	1.6251
23.5	0.6648	0.5137	1.4807
24.5	0.7903	0.4684	1.3465
25.5	0.8552	0.5701	1.4823
26.5	1.0052	0.5864	1.8428
27.5	0.9911	0.6057	1.6243
28.5	1.0889	0.5989	1.3883
29.5	1.0539	0.4594	1.3511
30.5	0.9407	0.5375	1.6395
31.5	0.6692	0.6157	1.633
32.5	0.746	0.6394	1.3588
33.5	0.7934	0.5553	1.2958
34.5	1.2042	0.5497	1.3089
35.5	1.396	0.5429	1.2926
36.5	1.4343	0.333	1.2294
37.5	1.2752	0.4336	1.2242
38.5	0.9449	0.5618	1.1236
39.5	0.9724	0.6397	1.1259
40.5	0.9979	0.5629	1.3306
41.5	1.1466	0.5606	1.2485
42.5	1.0142	0.4564	1.1663
43.5	1.0086	0.4791	1.1851
44.5	1.0535	0.4766	1.1789
45.5	1.2455	0.6975	1.2704
46.5	1.1883	0.5694	1.312
47.5	1.0093	0.5416	1.3786
48.5	0.9294	0.6359	1.394
49.5	0.728	0.6066	1.2375
50.5	0.7249	0.5436	1.2323

## Sheet: plot1 old-seedlings
0.5	4.9948	0	2.3053
1.5	2.8487	0	1.9721
2.5	1.8479	0.2843	1.8479
3.5	1.4431	0.4123	1.6493
4.5	0.5719	0.4902	1.5523
5.5	0.4085	0.5447	1.4298
6.5	0.5854	0.5269	1.4051
7.5	0.7714	0.5143	1.3886
8.5	0.78	0.5965	1.3307
9.5	0.6617	0.5376	1.3234
10.5	0.6784	0.5653	1.2437
11.5	0.7983	0.6247	1.2842
12.5	0.9339	0.6118	1.2881
13.5	0.9329	0.6019	1.294
14.5	0.936	0.6524	1.2764
15.5	1.1023	0.6453	1.2368
16.5	1.0997	0.6393	1.2275
17.5	0.9533	0.6355	1.2466
18.5	1.102	0.6565	1.2427
19.5	1.1932	0.6304	1.2608
20.5	1.2348	0.6499	1.2565
21.5	1.2328	0.6268	1.2328
22.5	1.2318	0.6664	1.1914
23.5	1.1336	0.6841	1.1727
24.5	1.0238	0.7204	1.1754
25.5	0.9971	0.6832	1.1817
26.5	0.8488	0.6682	1.2822
27.5	0.8696	0.6743	1.2067
28.5	0.9105	0.6479	1.2082
29.5	0.9011	0.6758	1.2303
30.5	0.7716	0.6858	1.2345
31.5	0.8473	0.644	1.2032
32.5	0.9023	0.6684	1.2198
33.5	0.839	0.6909	1.2173
34.5	0.9382	0.6955	1.197
35.5	0.9721	0.7171	1.2271
36.5	1.0218	0.7074	1.2104
37.5	0.9495	0.7004	1.1985
38.5	0.959	0.7115	1.2065
39.5	0.9403	0.6782	1.2023
40.5	1.0001	0.6923	1.2001
41.5	0.8762	0.6918	1.1837
42.5	0.9207	0.7059	1.1509
43.5	0.8426	0.7201	1.2103
44.5	0.8719	0.7342	1.1625
45.5	0.7938	0.7327	1.1449
46.5	0.8839	0.7315	1.1582
47.5	0.853	0.7007	1.1424
48.5	0.8975	0.6997	1.1561
49.5	0.8554	0.6653	1.1596
50.5	0.9118	0.6332	1.2664

## Sheet: plot 2 medium-seedlings
0.5	0.7257	0	3.6284
1.5	2.2644	0	2.9114
2.5	3.7064	0	2.536
3.5	3.4978	0	2.2386
4.5	3.3875	0	2.1855
5.5	2.153	0.0897	2.153
6.5	1.8302	0.1525	2.2114
7.5	1.1957	0.1329	2.0593
8.5	1.0617	0.118	2.0054
9.5	1.1155	0.1594	1.8061
10.5	1.0668	0.2425	1.7457
11.5	1.2985	0.2239	2.015
12.5	1.126	0.2919	2.0018
13.5	1.0565	0.2739	1.8391
14.5	0.7017	0.3324	1.8836
15.5	0.7375	0.3512	1.7559
16.5	0.672	0.4032	1.7473
17.5	0.7763	0.3882	1.7144
18.5	0.5315	0.4377	1.8758
19.5	0.6655	0.4235	1.8454
20.5	0.8482	0.4387	1.872
21.5	1.0749	0.4526	1.8104
22.5	0.9315	0.4657	1.726
23.5	0.7714	0.4256	1.8621
24.5	0.6219	0.4405	1.8657
25.5	0.7088	0.4304	1.8227
26.5	0.6203	0.4466	1.7863
27.5	0.6081	0.4379	1.6298
28.5	0.4296	0.4773	1.7184
29.5	0.3511	0.4915	1.685
30.5	0.3448	0.4367	1.5861
31.5	0.4074	0.4527	1.6748
32.5	0.537	0.4475	1.5887
33.5	0.6441	0.5108	1.5546
34.5	0.7502	0.5295	1.5665
35.5	0.7882	0.4817	1.5545
36.5	0.6954	0.4781	1.456
37.5	0.7564	0.5403	1.4263
38.5	0.7334	0.4961	1.51
39.5	0.8828	0.4737	1.5718
40.5	0.9672	0.4728	1.569
41.5	1.2651	0.5146	1.4366
42.5	1.1778	0.4925	1.4776
43.5	1.1121	0.4705	1.4329
44.5	0.7895	0.5121	1.4723
45.5	1.0654	0.554	1.5128
46.5	1.1929	0.5326	1.5125
47.5	1.4926	0.5544	1.5566
48.5	1.4718	0.5119	1.5571
49.5	1.237	0.4905	1.4503
50.5	1.0878	0.5439	1.5357

## Sheet: plot2 old-medium
0.5	2.1942	0.1463	2.0479
1.5	2.2105	0.3901	1.8854
2.5	1.9939	0.4301	1.6811
3.5	1.4581	0.5047	1.5983
4.5	1.405	0.5269	1.5147
5.5	1.1582	0.5791	1.4296
6.5	1.2189	0.5709	1.4194
7.5	1.0389	0.6206	1.4166
8.5	1.2381	0.6131	1.3824
9.5	1.2831	0.6089	1.381
10.5	1.2621	0.636	1.3913
11.5	1.2034	0.6339	1.4147
12.5	1.2527	0.6778	1.3128
13.5	1.3581	0.7195	1.3096
14.5	1.316	0.7116	1.2701
15.5	1.2577	0.7197	1.2941
16.5	1.2433	0.7154	1.2989
17.5	1.2892	0.7348	1.2758
18.5	1.3685	0.7359	1.2975
19.5	1.2772	0.7263	1.2459
20.5	1.2165	0.7725	1.2408
21.5	1.0473	0.7751	1.2248
22.5	0.9781	0.7595	1.2082
23.5	0.9237	0.7165	1.1812
24.5	0.9109	0.7309	1.1837
25.5	0.8978	0.7375	1.2184
26.5	0.8876	0.7563	1.2132
27.5	0.8698	0.7766	1.2529
28.5	0.902	0.7338	1.2587
29.5	0.8982	0.7477	1.2394
30.5	0.8799	0.7613	1.216
31.5	0.8694	0.7571	1.2308
32.5	0.8947	0.7544	1.2525
33.5	0.905	0.7517	1.2401
34.5	0.9051	0.7677	1.27
35.5	0.8963	0.7743	1.267
36.5	0.8788	0.7672	1.3251
37.5	0.9075	0.7785	1.2944
38.5	0.8947	0.7624	1.3513
39.5	0.8558	0.7697	1.3086
40.5	0.855	0.738	1.2465
41.5	0.9044	0.7432	1.2894
42.5	0.9802	0.7441	1.3099
43.5	0.9273	0.7543	1.3133
44.5	0.8348	0.7862	1.2677
45.5	0.8508	0.8111	1.2299
46.5	0.9375	0.8011	1.1796
47.5	0.9909	0.806	1.1759
48.5	0.9553	0.7748	1.1711
49.5	0.9016	0.7872	1.1742
50.5	0.8894	0.7972	1.1727

## Sheet: plot2 old -seedlings
0.5	2.7413	0.9968	3.3643
1.5	1.3866	1.1647	2.7177
2.5	0.733	1.3661	2.3656
3.5	0.3578	1.3358	2.3138
4.5	0.4112	1.4393	2.2431
5.5	0.4333	1.5938	2.2283
6.5	0.583	1.6299	2.2262
7.5	0.8381	1.6179	2.2116
8.5	0.8639	1.5508	2.0712
9.5	1.0893	1.2504	1.7903
10.5	1.0498	0.9711	1.461
11.5	1.0773	0.7672	1.1752
12.5	0.9563	0.6962	1.071
13.5	0.9923	0.6903	1.0786
14.5	1.0613	0.7279	1.0613
15.5	0.972	0.7322	1.0756
16.5	0.9365	0.7504	1.1226
17.5	0.951	0.7727	1.1234
18.5	1.0213	0.7988	1.1297
19.5	0.9651	0.8225	1.1241
20.5	0.8975	0.813	1.1773
21.5	0.9165	0.8045	1.1609
22.5	0.8958	0.8268	1.1468
23.5	1.023	0.8366	1.1425
24.5	0.936	0.8056	1.1176
25.5	0.9516	0.7877	1.1064
26.5	0.7719	0.8031	1.1244
27.5	0.7672	0.7935	1.1224
28.5	0.7725	0.7682	1.1091
29.5	0.76	0.7855	1.1379
30.5	0.7386	0.8138	1.1309
31.5	0.7177	0.8202	1.136
32.5	0.7677	0.7879	1.0909
33.5	0.7708	0.7788	1.0903
34.5	0.7712	0.7672	1.0677
35.5	0.7511	0.7629	1.0641
36.5	0.7964	0.7655	1.0361
37.5	0.7902	0.7558	1.0574
38.5	0.8355	0.741	1.0548
39.5	0.9223	0.7648	1.0723
40.5	0.9432	0.7829	1.0774
41.5	0.922	0.8146	1.0886
42.5	0.8565	0.7866	1.1101
43.5	0.8131	0.8021	1.1303
44.5	0.7911	0.8019	1.1126
45.5	0.7854	0.8033	1.1369
46.5	0.9118	0.805	1.1255
47.5	0.9641	0.8152	1.1058
48.5	0.9385	0.7797	1.0972
49.5	0.808	0.7657	1.0656
50.5	0.7413	0.7307	1.0695

## Sheet: plot3 medium-seedlings
0.5	0.9865	0.3288	1.6442
1.5	0.5846	0.4872	1.4128
2.5	0.4677	0.5846	1.3153
3.5	0.2297	0.6681	1.2318
4.5	0.3287	0.641	1.1669
5.5	0.3716	0.6606	1.1148
6.5	0.3616	0.7111	1.121
7.5	0.411	0.6922	1.1357
8.5	0.4815	0.6977	1.1203
9.5	0.5929	0.7097	1.114
10.5	0.6518	0.7096	1.1139
11.5	0.7394	0.7317	1.0976
12.5	0.7857	0.7432	1.0617
13.5	0.786	0.7728	1.0964
14.5	0.7737	0.7613	1.0646
15.5	0.8619	0.7512	1.0599
16.5	0.8796	0.7531	1.061
17.5	1.0182	0.7676	1.0339
18.5	1.0061	0.7759	1.0211
19.5	0.964	0.7751	1.0318
20.5	0.8882	0.7848	1.0151
21.5	0.8058	0.7967	1.038
22.5	0.8928	0.796	1.0291
23.5	0.8778	0.7883	1.0269
24.5	0.8979	0.7821	1.0427
25.5	0.812	0.7918	1.0261
26.5	0.8089	0.7852	1.014
27.5	0.8754	0.8021	1.0142
28.5	0.9476	0.8085	1.019
29.5	0.9348	0.8065	1.0155
30.5	0.9068	0.7921	1.0107
31.5	0.9159	0.8001	1.0107
32.5	0.9354	0.7876	1.0111
33.5	1.0901	0.794	1.0161
34.5	1.0854	0.7654	1.0161
35.5	1.0886	0.7766	1.0041
36.5	0.9748	0.7869	1.0039
37.5	1.002	0.7847	1.0279
38.5	1.0135	0.7861	1.0135
39.5	0.9915	0.7939	1.0207
40.5	0.9913	0.7685	1.0043
41.5	1.0684	0.7852	1.0008
42.5	1.123	0.7934	1.0206
43.5	1.0545	0.7837	1.0004
44.5	0.9385	0.7763	1.0085
45.5	0.8721	0.7925	0.9994
46.5	0.8353	0.7972	1.0099
47.5	0.8341	0.777	1.0053
48.5	0.8128	0.7557	1.0033
49.5	0.8672	0.7779	1.0106
50.5	0.8725	0.7718	1.0642

## Sheet: plot3 old medium
0.5	0.9775	0	2.9324
1.5	2.0775	0.1093	2.5149
2.5	2.0425	0.1318	2.5037
3.5	1.8419	0.1889	2.267
4.5	1.2893	0.221	2.0996
5.5	1.0587	0.242	1.9359
6.5	1.1821	0.257	1.8502
7.5	1.3221	0.2017	1.8599
8.5	1.5358	0.2593	1.835
9.5	1.4247	0.2705	1.7853
10.5	1.3203	0.2971	1.7659
11.5	1.0982	0.2746	1.7541
12.5	1.2224	0.2985	1.7768
13.5	1.3081	0.3204	1.802
14.5	1.3842	0.3146	1.7113
15.5	1.3823	0.3217	1.6802
16.5	1.2926	0.3515	1.6214
17.5	1.3445	0.3795	1.5614
18.5	1.2493	0.3644	1.6241
19.5	1.2447	0.3313	1.5659
20.5	1.3222	0.3111	1.5458
21.5	1.2371	0.34	1.5959
22.5	1.3584	0.3213	1.6338
23.5	1.321	0.366	1.5798
24.5	1.5405	0.3917	1.5753
25.5	1.567	0.4173	1.567
26.5	1.6117	0.3674	1.5031
27.5	1.4827	0.3932	1.4909
28.5	1.5032	0.4341	1.5112
29.5	1.4202	0.4497	1.3965
30.5	1.3964	0.4577	1.3809
31.5	1.221	0.4732	1.3966
32.5	1.1204	0.5189	1.3761
33.5	1.1514	0.5051	1.3668
34.5	1.177	0.5443	1.3535
35.5	1.1671	0.5179	1.4224
36.5	1.1275	0.5565	1.4022
37.5	1.1525	0.5942	1.3744
38.5	1.2336	0.631	1.3329
39.5	1.1541	0.6756	1.33
40.5	1.1263	0.6716	1.3502
41.5	1.1243	0.6494	1.3547
42.5	1.1512	0.7046	1.3395
43.5	1.1031	0.6912	1.3055
44.5	1.0048	0.7047	1.3118
45.5	0.9836	0.6767	1.3115
46.5	0.9078	0.6634	1.2499
47.5	0.8683	0.6092	1.2815
48.5	0.7879	0.5909	1.3014
49.5	0.8616	0.6145	1.3348
50.5	0.8706	0.6477	1.3272

## Sheet: plot3 old-seedlings
0.5	0.0543	0.2171	1.6282
1.5	0.0243	0.3156	1.5054
2.5	0.0882	0.3967	1.4545
3.5	0.2003	0.4427	1.4969
4.5	0.3307	0.4382	1.4303
5.5	0.3837	0.5139	1.3911
6.5	0.3956	0.5254	1.3992
7.5	0.4495	0.5279	1.4112
8.5	0.6156	0.5639	1.3721
9.5	0.8745	0.5844	1.3224
10.5	1.0521	0.6079	1.3443
11.5	1.111	0.6164	1.3726
12.5	1.0783	0.657	1.3139
13.5	1.1275	0.6665	1.2614
14.5	1.1337	0.685	1.2814
15.5	1.1284	0.7042	1.2557
16.5	1.1073	0.7009	1.2491
17.5	1.2083	0.6927	1.2638
18.5	1.1973	0.6772	1.2565
19.5	1.1791	0.6609	1.2217
20.5	1.1737	0.6686	1.2372
21.5	1.1569	0.7094	1.2402
22.5	1.1232	0.7139	1.2511
23.5	1.0202	0.7044	1.3042
24.5	1.0364	0.6968	1.2583
25.5	1.0176	0.7008	1.3692
26.5	1.0698	0.7281	1.2693
27.5	1.0696	0.7497	1.2316
28.5	1.1594	0.7546	1.2347
29.5	1.1394	0.743	1.2131
30.5	1.1181	0.7454	1.2039
31.5	1.046	0.7266	1.2468
32.5	1.0297	0.7309	1.2364
33.5	1.0331	0.7345	1.2334
34.5	1.0098	0.7239	1.2041
35.5	0.9432	0.7441	1.2129
36.5	0.8935	0.7365	1.2038
37.5	0.8888	0.7254	1.2172
38.5	0.9181	0.7081	1.2218
39.5	0.9299	0.7367	1.1939
40.5	0.907	0.7366	1.1755
41.5	0.9268	0.7497	1.1675
42.5	0.9321	0.7573	1.1703
43.5	0.9241	0.7536	1.2088
44.5	0.9373	0.758	1.2029
45.5	0.9841	0.7611	1.2037
46.5	0.998	0.7452	1.1893
47.5	0.8973	0.7417	1.192
48.5	0.8133	0.7127	1.2357
49.5	0.79	0.7324	1.2575
50.5	0.8055	0.7193	1.2465
