# Supplementary material for: The Spatial Pattern and Interactions of Woody Plants on the Temperate Savanna of Inner Mongolia, China: The Effects of Alternating Seasonal Grazing-Mowing Regimes
Source: PLoS One. 2015 Jul 21;10(7):e0133277. doi: 10.1371/journal.pone.0133277 (PMC4510874; doi:10.1371/journal.pone.0133277)
Supplement: S4 Fig — (XLSX) [file pone.0133277.s004.xlsx]

## Sheet: plot1medium-xerophytic
0.5	1.8033	0.0668	1.5361
1.5	2.396	0.2662	1.5213
2.5	2.3629	0.4923	1.4522
3.5	2.2639	0.5704	1.4439
4.5	2.1498	0.5901	1.4613
5.5	2.1205	0.5709	1.4331
6.5	1.9758	0.5289	1.5567
7.5	1.7126	0.5068	1.5815
8.5	1.4824	0.4837	1.4824
9.5	1.3916	0.5086	1.4198
10.5	1.1752	0.5101	1.2657
11.5	0.9448	0.5621	1.2976
12.5	0.8621	0.6214	1.4275
13.5	0.9588	0.6163	1.4276
14.5	0.963	0.6037	1.2524
15.5	0.9615	0.5569	1.2137
16.5	1.0157	0.542	1.2616
17.5	1.0831	0.5634	1.3189
18.5	1.0923	0.6344	1.3192
19.5	1.1579	0.6073	1.3846
20.5	1.2418	0.6404	1.4136
21.5	1.2775	0.6783	1.334
22.5	1.3214	0.6771	1.3687
23.5	1.317	0.655	1.4438
24.5	1.3063	0.6156	1.4089
25.5	1.2899	0.6833	1.3299
26.5	1.3681	0.6824	1.2408
27.5	1.385	0.7777	1.2211
28.5	1.3824	0.7182	1.3284
29.5	1.3146	0.7282	1.365
30.5	1.3004	0.7333	1.3067
31.5	1.2215	0.7572	1.2122
32.5	1.1618	0.7745	1.1649
33.5	1.0945	0.7747	1.1928
34.5	1.0715	0.7671	1.2024
35.5	1.0137	0.7512	1.2852
36.5	0.9554	0.7277	1.2608
37.5	0.9927	0.6767	1.2491
38.5	1.0149	0.7024	1.1816
39.5	1.018	0.6876	1.1609
40.5	1.0164	0.6627	1.2096
41.5	1.041	0.5843	1.2041
42.5	0.9837	0.6381	1.2082
43.5	0.9191	0.649	1.2627
44.5	0.9514	0.5866	1.3162
45.5	0.9465	0.6068	1.3703
46.5	0.9347	0.6578	1.4569
47.5	0.9313	0.7078	1.4728
48.5	0.9904	0.7371	1.4401
49.5	0.9611	0.6809	1.4398
50.5	0.9893	0.5983	1.4086

## Sheet: plot1 old-xerophytic
0.5	1.1592	1.1592	3.8086
1.5	1.7156	1.7156	3.4312
2.5	1.5936	1.9579	3.2327
3.5	1.0597	2.02	3.0466
4.5	0.6035	2.1517	3.0702
5.5	0.351	2.1941	2.9181
6.5	0.5869	2.1771	2.9154
7.5	0.5836	2.2342	2.8512
8.5	0.6091	2.1543	2.7337
9.5	0.5755	1.5526	2.1014
10.5	0.7183	0.9374	1.4122
11.5	0.9178	0.5037	0.8507
12.5	1.0715	0.4889	0.7698
13.5	1.2169	0.5355	0.8373
14.5	1.1721	0.5494	0.8882
15.5	1.0492	0.607	0.9104
16.5	0.9507	0.6283	0.9755
17.5	0.9733	0.6409	0.9812
18.5	1.0922	0.6978	1.0467
19.5	1.1362	0.7283	1.0998
20.5	1.2263	0.7358	1.0651
21.5	1.1756	0.7364	1.0472
22.5	1.1095	0.7832	1.0769
23.5	0.9738	0.7398	1.0623
24.5	0.9995	0.7726	1.0731
25.5	0.965	0.7744	1.0841
26.5	1.0646	0.7854	1.0879
27.5	0.9549	0.7948	1.0921
28.5	1.1205	0.7979	1.1035
29.5	1.0657	0.8246	1.0938
30.5	1.2062	0.806	1.0895
31.5	1.181	0.7635	1.0876
32.5	1.2508	0.758	1.0396
33.5	1.1507	0.7458	0.9962
34.5	1.0629	0.6912	0.9792
35.5	0.9672	0.6688	0.962
36.5	1.0304	0.6345	0.9339
37.5	0.9988	0.6876	0.9135
38.5	1.1189	0.6693	0.9191
39.5	1.1605	0.6824	0.9165
40.5	1.2197	0.6472	0.926
41.5	1.1947	0.6471	0.8712
42.5	1.1326	0.616	0.8644
43.5	1.1205	0.6197	0.8775
44.5	0.9644	0.6529	0.8853
45.5	0.8837	0.6961	0.9183
46.5	0.824	0.7007	0.9721
47.5	0.8617	0.714	0.9897
48.5	0.9502	0.7483	1.0339
49.5	1.0081	0.8064	1.0572
50.5	1.0699	0.7895	1.1142

## Sheet: plot1 seedlings-xerophytic
0.5	1.0796	0	0.6478
1.5	2.2217	0	0.5122
2.5	1.4159	0	0.5321
3.5	1.0988	0.0325	7.1645
4.5	1.3639	0.0516	5.6818
5.5	0.6951	0.0632	4.8276
6.5	1.1148	0.0868	4.1736
7.5	1.2884	0.0783	3.6141
8.5	1.4138	0.0977	3.2202
9.5	1.523	0.088	3.1797
10.5	1.4615	0.1064	2.936
11.5	1.3416	0.1143	2.7249
12.5	1.6165	0.1053	2.5622
13.5	1.4076	0.1011	2.3857
14.5	1.0911	0.1089	2.241
15.5	1.2417	0.1208	2.1884
16.5	1.3217	0.1114	2.0817
17.5	0.8782	0.1198	2.0097
18.5	1.1501	0.1061	1.9518
19.5	1.0435	0.1214	1.8668
20.5	1.0365	0.1122	3.1103
21.5	1.0338	0.1261	1.8462
22.5	1.0407	0.1259	1.7334
23.5	0.9699	0.1362	2.9112
24.5	0.8329	0.1234	1.6681
25.5	0.9981	0.1255	2.854
26.5	0.9712	0.1257	2.7147
27.5	1.178	0.1212	2.4404
28.5	0.992	0.1286	1.5654
29.5	1.0963	0.1246	2.527
30.5	1.0847	0.1437	2.617
31.5	1.1433	0.1298	2.5339
32.5	1.28	0.1396	1.4734
33.5	1.3176	0.1274	1.539
34.5	1.1689	0.1376	2.4781
35.5	1.1093	0.1364	2.4914
36.5	1.0187	0.1413	2.5612
37.5	1.1469	0.1281	2.2817
38.5	1.1686	0.1235	2.3607
39.5	1.0327	0.1216	2.5306
40.5	0.9859	0.126	2.2674
41.5	1.1281	0.1264	2.4191
42.5	1.0309	0.1268	2.2906
43.5	0.9974	0.1332	2.409
44.5	1.0052	0.1324	2.402
45.5	0.9945	0.1311	2.2916
46.5	0.8915	0.1413	2.3167
47.5	0.7897	0.1406	2.4285
48.5	0.8843	0.1358	2.3046
49.5	1.0545	0.1322	2.3672
50.5	0.8593	0.1324	2.363

## Sheet: plot2medium-xerophtciv
0.5	0.173	0	2.5944
1.5	0.9801	0.173	1.9602
2.5	0.7617	0.3116	2.5968
3.5	0.9425	0.3472	2.1083
4.5	1.2571	0.3288	1.4118
5.5	1.3636	0.3964	1.7124
6.5	1.2153	0.3241	1.8634
7.5	0.8816	0.3527	1.7045
8.5	1.0479	0.3353	1.8443
9.5	0.7096	0.369	1.5328
10.5	0.858	0.4593	1.794
11.5	0.9942	0.3849	1.5796
12.5	1.0022	0.3964	1.5781
13.5	1.1724	0.4002	1.5726
14.5	1.2164	0.4628	1.4941
15.5	1.2059	0.4773	1.4697
16.5	0.9585	0.5032	1.6594
17.5	1.0232	0.4369	1.6957
18.5	1.1211	0.5439	1.554
19.5	1.035	0.606	1.3728
20.5	0.9522	0.5984	1.5765
21.5	0.8696	0.632	1.5369
22.5	0.7774	0.6199	1.5744
23.5	0.7818	0.6283	1.5877
24.5	0.8247	0.622	1.5268
25.5	0.8719	0.6447	1.4192
26.5	0.7645	0.719	1.3379
27.5	0.7394	0.6722	1.4161
28.5	0.8139	0.7033	1.3668
29.5	0.9283	0.6581	1.4294
30.5	0.6723	0.599	1.5342
31.5	0.6627	0.6712	1.5648
32.5	0.8659	0.6155	1.5918
33.5	0.844	0.6215	1.6377
34.5	0.9732	0.6529	1.4847
35.5	0.896	0.5754	1.5084
36.5	1.0238	0.6053	1.6169
37.5	0.9312	0.6221	1.4168
38.5	0.9479	0.6862	1.6539
39.5	0.9018	0.6273	1.537
40.5	0.9523	0.5986	1.3682
41.5	1.0899	0.5914	1.3837
42.5	1.0557	0.6589	1.3293
43.5	1.0414	0.559	1.3247
44.5	0.9368	0.6131	1.2262
45.5	0.9939	0.6525	1.3011
46.5	0.9269	0.5675	1.3053
47.5	1.0655	0.5936	1.3775
48.5	0.982	0.6318	1.2865
49.5	0.9835	0.5658	1.2607
50.5	1.1176	0.6158	1.2772

## Sheet: plot2 old-xerophytic
0.5	0.5229	0.4648	1.6269
1.5	0.9813	0.7231	1.4461
2.5	1.2268	0.7299	1.2578
3.5	1.4367	0.7685	1.1694
4.5	1.6567	0.8022	1.1422
5.5	1.5957	0.7979	1.1788
6.5	1.5994	0.8028	1.2134
7.5	1.4094	0.8199	1.1414
8.5	1.3942	0.8403	1.122
9.5	1.2439	0.8509	1.1359
10.5	1.2	0.8526	1.0974
11.5	1.1129	0.8465	1.1019
12.5	1.1213	0.8384	1.1042
13.5	1.0724	0.8541	1.0853
14.5	1.1214	0.8692	1.0941
15.5	1.1117	0.8576	1.0886
16.5	1.1173	0.8663	1.0953
17.5	1.0347	0.8623	1.1011
18.5	1.0102	0.8795	1.0743
19.5	1.032	0.8828	1.0793
20.5	0.9881	0.8746	1.0799
21.5	0.9965	0.8743	1.0975
22.5	0.9827	0.8867	1.0901
23.5	1.0028	0.8761	1.0673
24.5	0.9641	0.8753	1.0616
25.5	0.9233	0.8788	1.0825
26.5	0.9158	0.8782	1.091
27.5	0.913	0.8822	1.0714
28.5	0.8845	0.8704	1.0748
29.5	0.9108	0.859	1.0822
30.5	0.9601	0.8678	1.0799
31.5	0.9739	0.8769	1.0767
32.5	0.9815	0.8701	1.0949
33.5	0.9661	0.871	1.0936
34.5	0.9524	0.8847	1.0842
35.5	0.8872	0.8872	1.0867
36.5	0.8957	0.8735	1.0952
37.5	0.9295	0.8892	1.0978
38.5	0.9737	0.8849	1.0734
39.5	0.973	0.874	1.0683
40.5	0.9419	0.8794	1.0778
41.5	0.9141	0.8874	1.0688
42.5	0.8583	0.8849	1.0725
43.5	0.8494	0.8688	1.0926
44.5	0.8035	0.8684	1.0684
45.5	0.8054	0.8895	1.0838
46.5	0.7885	0.8689	1.0839
47.5	0.8572	0.8677	1.0758
48.5	0.8778	0.8796	1.0684
49.5	0.9171	0.8786	1.0655
50.5	0.9185	0.8635	1.0833

## Sheet: plot2 seedlings-xerophytic
0.5	4.6522	0	1.748
1.5	3.2891	0.5526	1.5235
2.5	3.4498	0.6064	1.2506
3.5	2.5873	0.7186	1.1477
4.5	2.2612	0.5684	1.3133
5.5	1.5257	0.6361	1.3714
6.5	1.2308	0.6876	1.1649
7.5	0.9667	0.6635	1.4269
8.5	0.9099	0.7193	1.1183
9.5	0.8807	0.7461	1.3603
10.5	0.8217	0.6427	1.4201
11.5	0.7888	0.638	1.2108
12.5	0.7911	0.6354	1.197
13.5	0.7786	0.6791	1.1299
14.5	0.8454	0.7189	1.0357
15.5	0.8685	0.7123	1.0853
16.5	0.9974	0.8229	1.1557
17.5	1.0639	0.8198	1.1633
18.5	0.9477	0.7973	1.1238
19.5	0.9246	0.7787	1.0948
20.5	0.8434	0.7706	1.0933
21.5	0.8068	0.7799	1.0619
22.5	0.6896	0.7349	1.1584
23.5	0.6251	0.8317	1.2671
24.5	0.608	0.7428	1.2355
25.5	0.5221	0.7094	1.1315
26.5	0.5001	0.8066	1.0683
27.5	0.4655	0.814	1.0575
28.5	0.5303	0.7413	1.0662
29.5	0.578	0.6947	1.09
30.5	0.7857	0.7996	1.0889
31.5	0.8166	0.7992	1.0581
32.5	0.7476	0.7051	1.1329
33.5	0.5937	0.8116	1.0989
34.5	0.7198	0.8171	1.1594
35.5	0.7524	0.8185	1.1434
36.5	0.8844	0.8157	1.2187
37.5	0.7709	0.8466	1.094
38.5	0.9216	0.8681	1.1605
39.5	0.941	0.8285	1.2184
40.5	0.9689	0.8139	1.1427
41.5	0.871	0.8351	1.1413
42.5	0.8026	0.8089	1.1388
43.5	0.8035	0.733	1.1973
44.5	0.818	0.7489	1.1953
45.5	0.801	0.7976	1.1247
46.5	0.7933	0.8202	1.082
47.5	0.7173	0.8645	1.0581
48.5	0.6667	0.8712	1.0707
49.5	0.5718	0.8231	1.1027
50.5	0.5241	0.7384	1.1116

## Sheet: plot2medium- mesophytic
0.5	1.6093	0	5.6324
1.5	0	0.8046	4.8278
2.5	0.6443	1.1275	3.2216
3.5	0.8077	1.0385	3.5771
4.5	0.8097	1.6195	2.7891
5.5	0.4426	1.254	3.4668
6.5	0.691	1.5705	2.8268
7.5	0.9844	1.5312	2.8437
8.5	0.6825	1.17	2.8275
9.5	0.8364	1.4086	2.5531
10.5	0.5241	1.0483	2.1369
11.5	0.5595	0.746	1.977
12.5	0.5219	0.9394	2.3659
13.5	0.3919	0.9472	1.9597
14.5	0.7689	1.0457	1.753
15.5	0.4967	0.8473	1.4902
16.5	0.418	0.7803	1.5328
17.5	0.5081	0.7755	1.7115
18.5	0.4648	0.9295	1.575
19.5	0.5987	0.7484	1.5218
20.5	0.4599	0.6536	1.2103
21.5	0.7056	0.635	1.3877
22.5	0.5493	0.7553	1.4191
23.5	0.7364	0.6694	1.2719
24.5	0.5481	0.6577	1.2935
25.5	0.5826	0.7336	1.2299
26.5	0.4658	0.5293	1.0797
27.5	0.5212	0.5003	1.1675
28.5	0.8849	0.5556	1.0495
29.5	0.7704	0.6285	1.0137
30.5	0.5413	0.5814	1.223
31.5	0.8155	0.537	1.0741
32.5	0.8689	0.6122	1.2243
33.5	0.7619	0.547	1.2112
34.5	0.7933	0.6191	1.1802
35.5	0.8987	0.7075	1.1664
36.5	0.8505	0.5859	1.1151
37.5	0.971	0.6535	1.1203
38.5	0.6827	0.6458	1.0333
39.5	0.8026	0.6019	1.2039
40.5	0.8499	0.7052	1.2839
41.5	0.7912	0.6114	1.1508
42.5	0.6991	0.6453	1.3802
43.5	0.7303	0.7303	1.2824
44.5	1.1693	0.6555	1.2047
45.5	1.3236	0.7412	1.2177
46.5	0.7745	0.6688	1.1969
47.5	0.9206	0.6727	1.1153
48.5	1.0802	0.6198	1.0979
49.5	1.0952	0.7243	1.1482
50.5	0.8842	0.7427	1.3263

## Sheet: plot2 old-mesophytic
0.5	0.5406	0.5406	3.2436
1.5	0.6007	0.7208	2.7631
2.5	0.6502	1.0114	2.384
3.5	0.7772	1.0881	2.1762
4.5	0.8924	1.1358	2.0688
5.5	0.836	1.1704	2.0064
6.5	0.7127	1.2544	1.9671
7.5	0.5485	1.2216	1.9944
8.5	0.5775	1.2661	1.9547
9.5	0.643	1.1051	1.7079
10.5	0.7529	0.8631	1.4691
11.5	0.8148	0.7978	1.341
12.5	0.8245	0.7769	1.2842
13.5	0.7469	0.7917	1.2697
14.5	0.608	0.7918	1.2725
15.5	0.5776	0.8195	1.2493
16.5	0.5647	0.8086	1.2706
17.5	0.7159	0.7899	1.2343
18.5	0.7276	0.8111	1.2406
19.5	0.7288	0.8214	1.2957
20.5	0.6968	0.7755	1.2363
21.5	0.7981	0.7763	1.2246
22.5	0.9143	0.7867	1.2013
23.5	0.8689	0.8172	1.1792
24.5	0.8064	0.766	1.1793
25.5	0.7604	0.7505	1.1455
26.5	0.8152	0.757	1.1451
27.5	0.9088	0.7653	1.1671
28.5	0.9417	0.7439	1.1865
29.5	0.9457	0.7232	1.1868
30.5	0.9225	0.7307	1.2057
31.5	0.9296	0.7401	1.1823
32.5	0.9651	0.7506	1.1528
33.5	1.0175	0.752	1.1325
34.5	1.0333	0.7181	1.1384
35.5	0.9712	0.711	1.1619
36.5	0.8506	0.6701	1.1169
37.5	0.9278	0.6469	1.0725
38.5	0.9869	0.658	1.1303
39.5	1.0542	0.6777	1.1044
40.5	0.9396	0.6735	1.0809
41.5	0.9514	0.6618	1.0838
42.5	0.8562	0.6669	1.0127
43.5	0.9592	0.6477	1.0412
44.5	0.9876	0.6529	1.0365
45.5	1.1159	0.6353	1.0263
46.5	1.1061	0.6263	1.0329
47.5	1.1312	0.651	1.0254
48.5	1.147	0.6427	1.0006
49.5	1.1296	0.6339	1.0321
50.5	1.1078	0.633	1.1078

## Sheet: plot2-seedlings-mesophytic
0.5	0.133	0.266	1.862
1.5	0.2395	0.4789	1.6165
2.5	0.439	0.5121	1.4999
3.5	0.4778	0.584	1.4334
4.5	0.5012	0.6265	1.3366
5.5	0.4984	0.6358	1.392
6.5	0.468	0.6581	1.3161
7.5	0.4331	0.7261	1.3629
8.5	0.3729	0.7006	1.2994
9.5	0.4672	0.6907	1.3305
10.5	0.5731	0.684	1.2663
11.5	0.6293	0.7143	1.3011
12.5	0.647	0.7574	1.2466
13.5	0.5963	0.7435	1.2515
14.5	0.5383	0.7522	1.2421
15.5	0.565	0.7403	1.1884
16.5	0.6686	0.7729	1.1962
17.5	0.8432	0.7618	1.2154
18.5	0.8184	0.8074	1.2608
19.5	0.7555	0.8084	1.2047
20.5	0.7401	0.7756	1.171
21.5	0.7878	0.7829	1.1499
22.5	0.8528	0.7912	1.1608
23.5	0.8477	0.7971	1.1426
24.5	0.8294	0.7531	1.1297
25.5	0.7901	0.8032	1.1393
26.5	0.7213	0.802	1.1244
27.5	0.6647	0.8009	1.1394
28.5	0.7254	0.7939	1.1566
29.5	0.8219	0.7943	1.1578
30.5	0.9029	0.8095	1.1481
31.5	0.8448	0.814	1.152
32.5	0.755	0.812	1.1534
33.5	0.7193	0.8021	1.111
34.5	0.7648	0.8061	1.1285
35.5	0.9007	0.8185	1.1062
36.5	0.9428	0.8129	1.1507
37.5	0.9323	0.8033	1.1349
38.5	0.8678	0.8129	1.1131
39.5	0.9193	0.8171	1.098
40.5	0.9458	0.8185	1.1276
41.5	0.8869	0.8142	1.1049
42.5	0.8126	0.8053	1.0931
43.5	0.755	0.8247	1.0959
44.5	0.7669	0.848	1.1171
45.5	0.7475	0.8104	1.1287
46.5	0.7455	0.7901	1.135
47.5	0.754	0.7948	1.0994
48.5	0.847	0.8099	1.1145
49.5	0.8688	0.8131	1.1287
50.5	0.9129	0.796	1.1578

## Sheet: plot3 medium-mesophytic
0.5	0	1.1058	6.6347
1.5	0	1.4788	5.6687
2.5	0	2.0808	5.202
3.5	0	2.132	5.1167
4.5	0	1.9149	4.7456
5.5	0	2.1189	4.5795
6.5	0	2.2078	4.1832
7.5	0.0506	2.2269	3.9983
8.5	0.0449	2.157	3.8647
9.5	0.0405	2.1046	3.6021
10.5	0	1.8473	3.3251
11.5	0.0682	1.7058	2.9339
12.5	0.1589	1.6205	2.9551
13.5	0.2981	1.4609	2.6534
14.5	0.3658	1.407	2.5325
15.5	0.4013	1.3111	2.4616
16.5	0.512	1.2545	2.4065
17.5	0.3943	1.2076	2.2921
18.5	0.3573	1.2148	2.2152
19.5	0.2535	1.1755	2.2127
20.5	0.3788	1.1588	2.1171
21.5	0.431	1.0776	2.1552
22.5	0.5427	1.0645	2.0873
23.5	0.4864	1.0539	2.047
24.5	0.4541	1.0266	2.0335
25.5	0.3665	0.9644	1.9095
26.5	0.5293	0.9641	1.947
27.5	0.5931	0.9452	1.9461
28.5	0.6365	0.9456	1.873
29.5	0.4993	0.9629	1.8366
30.5	0.4904	0.9282	1.8039
31.5	0.3966	0.9139	1.8279
32.5	0.4433	0.9377	1.756
33.5	0.44	0.9307	1.8444
34.5	0.5716	0.9582	1.7147
35.5	0.5838	0.9341	1.7682
36.5	0.5795	0.9438	1.6888
37.5	0.461	0.8562	1.6465
38.5	0.4602	0.8218	1.6271
39.5	0.6234	0.8695	1.6405
40.5	0.8188	0.8351	1.5884
41.5	0.9476	0.8495	1.5684
42.5	0.7995	0.8321	1.5827
43.5	0.7821	0.7821	1.4502
44.5	0.7478	0.8129	1.4469
45.5	1.039	0.763	1.4124
46.5	1.2984	0.7791	1.4607
47.5	1.5271	0.7473	1.4459
48.5	1.4626	0.6988	1.3814
49.5	1.235	0.6825	1.3649
50.5	1.097	0.6338	1.3407

[truncated: 2 more sheets: plot3 old-mesophytic, plot3 seedlings-mesophytic]
