# Supplementary material for: The Spatial Pattern and Interactions of Woody Plants on the Temperate Savanna of Inner Mongolia, China: The Effects of Alternating Seasonal Grazing-Mowing Regimes
Source: PLoS One. 2015 Jul 21;10(7):e0133277. doi: 10.1371/journal.pone.0133277 (PMC4510874; doi:10.1371/journal.pone.0133277)
Supplement: S5 Fig — (XLS) [file pone.0133277.s005.xls]

## Sheet: Sheet1
	old trees	medium trees	juvenile	seedlings
plot 1	27.6	34.5	1.4	36.6
plot 2	24.4	32.9	0.8	41.9
plot 3	13.6	19.7	4.6	62.9
